# Supplementary material for: Posttranscriptional control of hepatic CEACAM1 3′UTR by human antigen R (HuR) mitigates sterile liver inflammation
Source: JCI Insight. 2025 Sep 23;10(18):e194227. doi: 10.1172/jci.insight.194227 (PMC12487867; doi:10.1172/jci.insight.194227)
Supplement: Supporting data values [file jciinsight-10-194227-s215.xlsx]

## Sheet: 1-Fig 1C
Cntlfl	Elavl1fl
1.04277	0.0529176
0.708653	0.0399371
0.874932	0.0284142
0.728927	0.141395

## Sheet: 1-Fig 1D (Suzuki)
Cntlfl	Elavl1fl
2	2.5
1	2
2	6.5
2	2.75
	4.75

## Sheet: 1-Fig 1G (LDH)
Cntlfl	Elavl1fl
2688.32	6317.53
2706.35	8674.38
5070.52	6139.92

## Sheet: 1-Fig 1I-(Ceacam1)
Cntlfl	Elavl1fl
2.47001	1.04494
1.53924	0.560595
1.37738	0.777932
1.55557	1.22173
	0.866843

## Sheet: 1-Fig 1I-PHD1
Cntlfl	Elavl1fl
0.129121	0.129906
0.321929	0.0308962
0.294214	0.0629529
0.284702	0.0255038
	0.0395184
	0.0572246
	0.00679364

## Sheet: 2-Fig 2H-
			Mock			Warm Stress				Cold Stress
Cntlfl	10.142	10.8391	15.866	18.05	23.308	22.83	22.745	21.995	5.642	6.551	2.951	4.628
Elavl1fl	7.66	3.993	10.601	5.084	10.295	10.286	7.044	11.496	1.922	3.793	1.623	1.636

## Sheet: 2-Fig 2I-
Cntlfl	Elavl1fl
0.489239	0.503229
0.547562	0.561992
0.393168	0.567423

## Sheet: 2-Fig 2J-
Mock	Warm	Cold
35425	6276	31148
36336	13973	49033
20204	4862	57236

## Sheet: 2-Fig 2K-
	Cntlfl			Elavl1fl
HO-1	0.751947	0.601984	0.230946	1.00612	1.26024	1.2834
p70-S6K	0.557524	0.0630185	0.119154	0.698334	0.941144	0.73745
His-H3	0.159904	0.0407606	0.0204267	1.05438	1.41483	1.35093

## Sheet: 3-Fig 3B
		WT				Elavl1fl
Vector	2511	2711	1371	2208	104	98	64	83	64	73
WT-3'UTR	683	754	1210	1162	25	50	33	39	44	51

[truncated: 41 more sheets: 3-Fig 3D, 3-Fig 3F, 3-Fig 3H-(Ceacam1), 3-Fig 3H (HO1), 3-Fig 3H-(p-p38), 4-Fig 4B-, 4-Fig 4D-Ceacam, 4-Fig 4E-(HO1), 4-Fig 4E-(pp38), 4-Fig 4H-(HUR)-HR, 4-Fig 4H-(Ceacam1)-HR, 4-Fig 4I-(HUR)+HR, 4-Fig 4I-(Ceacam)+HR, 4-Fig 4K (HuR), 4-Fig 4M (Ceacam), 5-Fig S1-, 6-Fig 5D-, 6-Fig 5E, 6-Fig 5F-(PTBP1), 6-Fig 5F-(hnRNPA1) …]
